# Supplementary material for: Alterations in lipid metabolism of spinal cord linked to amyotrophic lateral sclerosis
Source: Sci Rep. 2019 Aug 12;9:11642. doi: 10.1038/s41598-019-48059-7 (PMC6691112; doi:10.1038/s41598-019-48059-7)
Supplement: Supplementary file 2 — Supplementary table 6. Lipids identified and quantified in Motor Cortex [file 41598_2019_48059_MOESM2_ESM.xlsx]

## Sheet: Table Legend
	Supplementary table 6. Lipids identified and quantified in Motor Cortex

## Sheet: Lipidomics_Motor-cortex
Samples	Groups	1G-AEG (o16/18:1)	GalC (d18:0/22:0-OH)	GalC (d18:0/22:1-OH)	GalC (d18:0/24:0-OH)	GalC (d18:0/24:1-OH)	GalC (d18:1/20:0-OH)	GalC (d18:1/21:0-OH)	GalC (d18:1/22:0-OH)	GalC (d18:1/23:0-OH)	GalC (d18:1/23:1-OH)	GalC (d18:1/24:0-OH)	GalC (d18:1/24:1-OH)	GalC (d18:1/25:0-OH)	GalC (d18:1/25:1-OH)	GalC (d18:1/26:0-OH)	GalC (d18:2/24:1-OH)	GalC (d18:0/23:0)	GalC (d18:0/24:0)	GalC (d18:1/20:0)	GalC (d18:1/22:0)	GalC (d18:1/23:0)	GalC (d18:1/24:0)	GalC (d18:1/24:1)	GalC (d18:1/25:0)	GalC (d18:1/26:0)	GalC (d18:1/26:1)	GalC (d18:2/25:0)	GalC (t18:0/23:0-OH)	1G-aC (d18:0/24:0-OH+18:0)	1G-aC (d18:1/23:0-OH+18:1)	1G-aC (d18:1/22:0-OH+16:0)	1G-aC (d18:1/24:0-OH+16:0)	1G-aC (d18:1/24:1-OH+16:0)	1G-aC (d18:1/24:0-OH+18:1)	1G-aC (d18:1/24:1+16:0)	1G-aC (d18:1/24:1+18:0)	Cer (d18:0/18:0)	Cer (d18:1/17:0)	Cer (d18:1/18:0)	Cer (d18:1/18:1)	Cer (d18:1/20:0)	Cer (d18:2/24:0)	CL (16:1/18:1x2/20:4)	CL (18:1/18:2x2/22:6)	CL (18:1x2/18:2/20:4)	CL (18:1x2/20:4x2)	CL (18:1x2/22:6/20:4)	CL (18:1x3/16:1)
720	SOD1-G93A 120d	14.3076	8.91746	23.0553	13.8197	0.579507	1.62575	6.78452	18.6335	43.0899	2.02381	134.536	78.0113	18.6717	9.90512	13.4594	3.32549	0.328588	3.85057	5.56627	8.81127	4.28173	36.6142	67.5086	4.0814	3.19348	1.68212	2.85397	1.08601	1.2822	0.691214	0.695821	2.24605	2.50873	2.8593	0.85566	0.617911	1.34481	5.47354	33.0979	10.8439	3.80773	1.58979	74.3308	66.7592	158.982	139.48	62.5145	42.2629
722	SOD1-G93A 120d	8.62261	10.4205	27.4467	15.1326	0.65857	2.36285	6.83323	22.4116	43.7399	1.06164	134.543	72.1512	19.4933	8.74469	13.8824	3.11697	0.284164	2.78564	5.45008	7.45464	4.01158	27.5625	51.7606	3.26316	2.52974	1.256	2.33243	1.24412	1.75482	0.538069	1.01743	3.03069	2.50772	2.70906	0.719137	0.545544	1.54006	6.12148	42.1505	13.3984	3.93245	2.01766	60.8197	45.9567	124.965	113.986	48.1319	37.2595
723	SOD1-G93A 120d	8.8467	9.46412	25.8611	14.9384	0.815547	1.73831	6.54397	24.1024	40.1859	1.57471	137.125	67.9806	20.4138	7.78404	14.331	2.98592	0.219088	2.2906	3.97504	6.52563	2.88893	26.5703	48.5239	2.70295	2.28203	1.13969	1.97733	1.39031	1.56843	0.465047	0.829719	2.71466	1.96196	2.41758	0.513459	0.386942	0.834805	4.69927	25.3436	7.69166	2.82688	1.12157	43.9285	37.3171	91.5928	86.9032	35.6694	22.8954
759	SOD1-G93A 120d	23.3262	9.14212	28.9157	18.8529	1.34887	1.38417	7.9442	26.8154	44.8544	2.05806	175.338	103.536	22.3113	8.81308	15.2454	3.49447	0.236908	3.31833	4.51069	7.93017	4.09975	39.5892	88.3587	3.99138	2.83694	1.76955	3.09684	2.23047	1.02357	0.520292	0.567998	2.02193	1.86126	2.38287	0.609859	0.415705	1.65135	9.61488	49.8027	21.5006	4.66525	3.21648	39.8608	42.9351	86.8684	77.7232	36.0976	23.6372
762	SOD1-G93A 120d	21.1373	7.78528	22.0384	13.8719	0.89397	1.09452	6.54628	20.1472	35.8592	1.96842	127.642	82.5953	15.8436	7.50348	11.1132	3.02946	0.232909	3.18649	4.58144	7.07134	3.93326	35.7633	77.0674	3.5655	2.6771	1.742	2.8024	1.67586	0.827434	0.357266	0.462953	1.73566	1.56941	1.95387	0.535085	0.398976	1.0132	6.24711	28.934	10.3461	3.21952	1.89873	17.4431	20.6434	41.7269	36.3175	16.4513	10.2782
765	SOD1-G93A 120d	17.6278	9.12734	23.6314	19.5688	1.29667	1.23052	6.89333	21.4527	38.1349	1.75747	147.507	83.8436	16.8699	8.04341	12.6998	3.27402	0.393932	3.22708	3.5356	6.61235	3.44825	34.9747	66.7617	3.30753	2.61333	1.96125	2.65282	2.92424	0.798693	0.350331	0.396143	1.57333	1.37074	1.88746	0.436321	0.357766	2.27636	9.04145	37.1399	14.0955	4.55648	2.08192	48.7296	54.8515	121.911	95.5405	47.1657	28.3396
766	SOD1-G93A 120d	13.8176	6.42181	21.3586	17.2688	1.20027	1.11449	6.57373	20.7211	36.5847	1.90067	132.782	77.5508	15.8751	7.02538	11.3819	2.95184	0.250014	2.75187	3.53143	6.23767	3.43063	29.2467	62.9482	2.97093	2.13405	1.58515	2.64938	2.35565	0.912307	0.314906	0.450006	1.74192	1.39038	1.89476	0.419945	0.327893	2.20113	8.91718	39.8032	15.217	4.56398	2.24077	12.0147	13.8987	26.3692	24.3955	10.7661	6.46846
779	SOD1-G93A 120d	13.2117	6.00012	20.2083	10.1567	0.682028	1.00277	6.09585	16.7533	32.4849	1.38311	105.071	63.3129	14.2799	6.30254	7.81223	2.21965	0.202286	1.46564	4.00969	6.53433	3.42807	26.6402	54.749	2.65896	1.71303	1.18758	2.29265	1.15259	0.735388	0.399292	0.44808	1.51354	1.36918	1.66306	0.43086	0.319659	1.21012	7.18808	35.1987	11.5154	4.76918	2.19708	43.648	46.3129	105.79	90.1475	40.0467	24.8327
780	SOD1-G93A 120d	16.8343	6.89419	16.7856	10.7769	0.599664	1.00045	7.59016	14.6398	34.4291	1.48201	115.027	64.9703	14.5473	6.62047	9.52627	2.37543	0.0948976	1.36282	3.40861	4.77993	2.61251	22.6433	54.174	1.8718	1.42329	1.15275	2.2404	1.37161	0.734376	0.458329	0.366354	1.36286	1.35353	1.68075	0.381031	0.288274	1.05905	8.56793	31.306	13.2045	3.23045	1.85036	10.8475	13.0647	24.5163	22.0088	10.2399	6.96522
783	SOD1-G93A 120d	10.0957	7.00651	22.0684	14.8784	0.904997	1.29103	6.78947	18.5666	39.2533	1.46201	133.32	66.8885	18.0099	6.7838	11.6265	2.53668	0.182688	2.2672	3.14481	5.22053	3.1671	26.6978	49.7133	2.97617	1.83364	1.20233	2.1446	1.70132	0.777825	0.369455	0.401773	1.5731	1.29795	1.74766	0.347351	0.277463	1.24659	7.37424	35.6516	12.7961	3.89938	1.29489	42.2494	46.0178	90.5181	73.5892	32.6904	25.6183
784	SOD1-G93A 120d	11.438	6.87032	21.7765	16.4974	1.27112	1.155	7.27895	19.9354	37.7687	1.8005	139.324	82.6863	18.5634	8.03638	11.4951	2.86987	0.195326	1.89418	2.73846	4.27831	2.45519	24.1725	52.7511	2.54675	1.794	1.33337	2.27992	2.55913	0.739335	0.324527	0.347457	1.388	1.25837	1.69568	0.303189	0.241641	2.26081	11.3128	44.1659	16.4042	4.7666	1.86551	46.8331	56.9299	96.1176	82.4069	37.5436	24.6603
787	SOD1-G93A 120d	15.5704	6.16658	23.2149	14.6134	1.05268	1.0915	6.20255	20.1809	34.7405	1.45542	138.635	81.2898	17.2823	6.39505	11.6403	2.737	0.213389	2.33344	3.27645	6.09295	3.24593	32.2266	68.9254	3.11753	2.31333	1.6181	2.71015	2.00136	0.750354	0.352129	0.359579	1.3601	1.31089	1.69694	0.439733	0.325301	1.62855	8.96498	44.738	18.3109	4.98862	2.98562	27.8449	31.8371	69.0468	59.2652	26.1824	17.645
734	WT 120d	12.6057	7.79871	21.1122	13.3719	0.56852	1.34377	5.57004	18.4582	38.4208	1.19859	118.874	58.8933	14.8082	6.38739	12.0305	2.64057	0.19106	2.73172	3.66121	6.80745	3.1011	27.3967	47.1523	2.92974	2.65797	1.25751	2.17539	1.04859	0.926512	0.3996	0.462305	1.71555	1.40943	1.81303	0.469691	0.358579	1.02916	5.02641	32.8544	10.4586	3.32981	1.6665	68.0186	48.4524	133.44	119.151	57.1049	40.6562
748	WT 120d	9.34576	10.754	24.6603	14.2007	0.880366	1.41972	6.81783	21.5849	40.3653	0.637234	123.844	62.9741	17.8199	7.07723	12.773	2.48059	0.219764	2.8407	3.65066	6.19366	3.14938	27.7436	52.0118	2.99335	2.21002	1.18893	2.05438	1.26045	1.22221	0.355561	0.567018	1.90993	1.40375	1.68729	0.428226	0.305522	1.31197	6.96809	33.2925	9.62125	3.24058	1.23426	25.7137	24.0377	52.8712	47.012	21.9767	13.5983
749	WT 120d	14.7076	6.39739	19.1885	14.1299	1.66777	0.943661	5.89937	19.5994	31.477	1.203	125.408	74.5825	11.3251	6.046	7.29577	2.27801	0.1602	1.71397	2.47618	4.51268	2.41724	24.9719	57.4684	2.06152	1.39395	1.44336	2.29383	2.40391	0.371013	0.155411	0.166615	0.678941	0.600755	0.926261	0.208176	0.187499	0.82557	8.97033	24.4704	14.1069	2.72967	1.53454	24.708	30.1633	50.2782	49.1975	27.0023	14.7698
763	WT 120d	10.6457	5.36193	19.4315	15.0159	1.0001	0.919698	6.49323	17.9804	37.0153	1.2806	132.045	71.3655	15.877	6.78137	9.92404	2.41771	0.120417	1.99954	2.55383	5.02796	3.04074	27.2774	57.8411	2.8376	1.74515	1.26395	2.51527	2.03816	0.673269	0.358362	0.359481	1.39454	1.16163	1.48843	0.49114	0.507286	0.84708	6.26413	27.8842	12.8832	2.90208	1.76622	10.2405	10.3606	19.9423	18.6043	8.77548	5.86747
764	WT 120d	7.39816	5.32102	17.4241	11.0606	0.915098	0.894569	5.8715	16.4235	30.7348	0.898213	100.642	54.7539	11.7153	5.11411	8.00977	1.93816	0.148389	1.73266	2.34336	4.39357	2.25803	20.8123	41.4539	2.03293	1.36973	0.964973	1.73647	1.46391	0.436288	0.17264	0.239827	0.931527	0.759521	0.968627	0.206802	0.15142	0.875242	6.70092	27.9436	11.5806	3.41862	1.0533	30.94	32.8476	64.8159	57.8577	28.107	18.8641
781	WT 120d	12.6746	7.57981	20.9367	14.3191	0.757797	1.3788	7.33828	18.6104	37.9234	1.5309	138.059	74.6726	20.3826	8.22334	11.7339	2.71554	0.224609	1.80092	3.379	5.06978	2.67838	26.3998	57.1008	2.63401	1.91338	1.34103	2.37387	1.77496	0.841792	0.316595	0.392397	1.5606	1.36441	1.85708	0.363329	0.275729	1.53028	8.06854	35.6393	13.7337	3.37517	1.85349	41.9703	37.2683	79.4218	73.8259	36.3023	25.2623
782	WT 120d	9.29321	6.86257	18.0649	15.4857	0.925585	0.949629	6.88792	16.96	32.4327	1.02528	119.243	57.7719	15.7287	5.63465	10.9096	1.96849	0.167633	1.882	2.76061	4.63677	2.59868	23.6307	50.3382	2.71665	1.93185	1.14084	1.90443	1.85388	0.784438	0.270554	0.349914	1.4195	1.09255	1.51412	0.317473	0.246774	1.52933	9.75777	35.8451	11.0175	3.79452	1.41927	57.0054	47.7767	115.612	107.435	48.4356	34.6687
786	WT 120d	12.6786	5.54605	19.8119	14.4218	0.988192	0.994203	5.83888	18.4641	31.1261	1.20678	116.207	64.4153	13.6556	5.4407	9.6481	2.27203	0.151334	2.18186	3.06831	5.18352	2.69539	24.6405	51.704	2.513	1.86634	1.33075	2.19892	1.9264	0.626751	0.21304	0.289115	1.23337	1.00507	1.48635	0.310718	0.239285	1.16889	7.28879	28.6128	11.5378	3.31203	1.53696	14.931	15.499	29.9281	28.2221	13.5077	8.56997
788	WT 120d	18.8288	7.19928	24.216	16.664	0.980135	1.09687	7.39415	19.9474	40.3839	1.7168	142.06	85.1988	18.8449	8.1504	12.4407	3.182	0.284411	2.51185	4.16355	6.38944	3.53544	31.2353	69.6472	3.2156	2.46747	1.81867	3.09372	2.03918	0.824021	0.422603	0.414797	1.65148	1.56974	2.11486	0.489698	0.391198	1.41498	7.70232	35.5266	12.2871	4.79285	2.31884	49.7433	53.7256	112.973	97.2634	45.218	31.7657
789	WT 120d	14.716	6.08919	16.0275	12.3989	0.651099	0.916507	4.50688	13.5761	26.2815	0.728327	94.2011	82.4771	9.84513	7.01296	6.60358	2.57795	0.294279	2.98085	4.84746	6.95762	3.73051	38.6796	71.9537	3.3362	2.55081	2.30945	3.09	1.59321	0.72929	0.430443	0.440777	1.49398	1.57026	2.05985	0.552311	0.383557	1.64443	7.8578	45.3405	16.2787	6.58365	3.59034	44.5262	50.3681	93.3447	85.6272	41.4157	27.1886
772	SOD1-G93A 70d	10.7286	6.41048	16.5835	13.7404	1.26853	0.593351	4.63727	16.9298	20.2334	0.777146	91.3189	46.99	7.7895	3.65153	6.69172	1.79827	0.240955	1.88236	1.66923	4.57907	1.71251	22.4595	36.1583	1.30166	1.49998	1.32448	1.31978	2.23684	0.232309	0.139455	0.116739	0.474491	0.445362	0.658252	0.129206	0.123217	1.75545	11.573	32.1828	10.8479	4.54817	2.45248	108.401	102.919	207.904	195.926	94.1677	58.5654
792	SOD1-G93A 70d	11.8793	8.03403	16.9463	12.2558	0.804857	0.649493	3.60596	14.0787	21.9083	0.67871	98.3552	45.1151	9.14433	3.86374	8.22226	1.92145	0.181832	2.50917	2.06829	4.47175	1.67867	23.5043	34.7043	1.55503	1.65146	1.13072	1.19187	1.4372	0.226157	0.117159	0.113119	0.450933	0.348724	0.563683	0.112556	0.0971163	1.73397	8.35902	40.6327	18.0911	4.78689	1.93224	34.9578	41.3906	77.4474	64.0933	30.8395	21.6232
795	SOD1-G93A 70d	12.5885	7.45605	16.9245	11.6683	0.558517	0.688498	4.62678	13.1992	23.4912	0.299221	100.371	42.7377	9.58451	3.55135	9.39251	1.95182	0.16171	2.35419	2.03377	4.96631	1.81557	25.2872	39.7535	1.67437	1.91491	1.10457	1.32933	1.27652	0.268501	0.15705	0.129942	0.541207	0.445398	0.710736	0.137675	0.135995	1.38513	8.46979	42.4425	13.9495	5.23396	1.88568	42.7754	45.9508	90.8442	72.3287	36.6559	26.211
796	SOD1-G93A 70d	11.6441	5.47634	16.4634	10.5039	0.994697	0.559805	3.73559	14.653	20.0737	0.785684	88.6435	48.8821	8.5607	3.58467	7.60762	1.73752	0.157319	1.45758	1.71952	4.13066	1.42284	20.6845	38.7433	1.29821	1.38832	1.08816	1.19771	1.40604	0.185055	0.0899011	0.0895155	0.365998	0.346942	0.549977	0.104257	0.102479	1.08876	7.43087	25.2286	10.9926	3.01241	1.08704	35.4954	44.8168	70.0389	61.1774	30.5154	19.9864
799	SOD1-G93A 70d	13.4586	10.3159	24.37	18.2515	1.13468	1.20567	5.00219	20.4927	28.7653	0.907377	122.32	62.0985	12.886	5.65285	10.9101	2.86487	0.26708	3.44005	2.65621	6.24767	2.25469	26.9293	49.0817	2.04152	2.03388	1.46393	1.67281	2.34797	0.456754	0.175613	0.229511	0.942558	0.714657	1.07219	0.191533	0.18294	1.43716	7.01725	33.0796	11.9432	4.13164	1.78537	11.2018	10.8847	22.3159	20.1656	9.70119	7.08057
800	SOD1-G93A 70d	17.187	8.26997	20.2518	17.0875	1.08891	0.883833	4.87905	18.206	27.0737	0.991611	119.259	57.0518	12.9886	4.9986	10.4986	2.42477	0.262775	3.14211	2.46481	5.88937	2.28471	28.5911	50.9361	2.14261	2.34034	1.71878	1.74246	2.11425	0.384937	0.198376	0.173237	0.791834	0.623582	1.05307	0.193897	0.202292	1.54787	6.5349	31.3786	11.2753	3.90999	1.72267	26.3165	31.4556	55.9532	46.0497	22.8477	15.7593
790	WT 70d	8.45434	7.9462	17.5971	10.2959	0.696903	0.584284	4.22122	13.0086	22.6715	0.458261	94.4854	35.8775	9.01026	3.23867	8.95498	1.54186	0.192845	2.52156	1.70702	5.29721	1.76786	20.4874	34.9861	1.84608	2.08891	0.842718	1.15131	1.1806	0.346439	0.139508	0.158405	0.675731	0.406471	0.643334	0.134783	0.120552	1.44093	6.49946	32.9101	11.2195	4.39999	1.20305	15.3805	11.8797	29.2177	24.7657	10.2395	9.12893
791	WT 70d	10.1116	8.20933	19.2168	12.3147	0.865375	0.858237	4.66009	16.2062	23.8353	0.626125	108.745	48.9464	10.6883	4.14995	11.5858	2.14892	0.165344	2.53865	1.79951	5.03831	1.76789	24.1993	40.3529	1.85907	2.11936	1.23611	1.26453	1.3431	0.366407	0.149904	0.151079	0.699895	0.520631	0.868123	0.137683	0.130664	1.61751	8.48762	42.0124	14.5798	4.69148	2.05152	35.2138	35.1383	66.2626	56.8415	24.6716	20.2138
793	WT 70d	17.2709	9.51278	22.2008	14.9831	1.01306	0.895096	4.72118	18.2076	28.3374	0.380162	130.458	60.1544	12.3084	4.89087	11.5071	2.43108	0.235517	3.14509	2.43758	5.74487	2.16361	31.3911	55.4862	2.2015	2.42102	1.56819	1.6401	1.82399	0.317169	0.149685	0.145515	0.564875	0.54776	0.852246	0.150956	0.147533	1.53643	8.05368	42.6735	16.9887	4.38068	2.41981	20.3441	20.8781	43.6936	34.3375	14.7394	11.0316
797	WT 70d	15.5916	9.26858	20.696	12.3642	0.726103	0.749682	6.15998	17.4026	29.8057	0.668312	126.502	53.2835	22.1059	4.80771	12.3963	2.11964	0.152448	1.64388	2.11699	5.7016	2.22115	21.9384	45.5581	2.09759	2.52082	0.901432	1.6606	1.49236	0.442697	0.189517	0.176288	0.769098	0.548709	0.871487	0.157905	0.145922	1.62592	6.92322	46.0465	15.1254	5.24725	2.42513	7.45205	6.21115	13.5542	12.0583	6.0915	4.35223
798	WT 70d	15.9241	8.24526	20.8128	14.5018	1.21823	0.723474	5.12952	17.3155	26.008	0.960671	112.886	58.2299	11.2746	4.93075	9.54232	2.07714	0.297512	2.8273	2.39615	5.90279	2.24923	25.3936	46.8523	2.0189	2.05799	1.48826	1.72782	2.19269	0.34463	0.182383	0.167646	0.64987	0.593823	0.898279	0.187434	0.177604	1.41567	7.28856	31.5683	10.1364	4.08694	1.45723	31.592	31.5175	66.6576	57.6909	28.9459	21.0774
[truncated: 236 more columns]
