# Supplementary material for: Alterations in lipid metabolism of spinal cord linked to amyotrophic lateral sclerosis
Source: Sci Rep. 2019 Aug 12;9:11642. doi: 10.1038/s41598-019-48059-7 (PMC6691112; doi:10.1038/s41598-019-48059-7)
Supplement: Supplementary file 3 — Supplementary table 7. Lipids identified and quantified in the Spinal Cord [file 41598_2019_48059_MOESM3_ESM.xlsx]

## Sheet: Table Legend
	Supplementary table 7. Lipids identified and quantified in the Spinal Cord

## Sheet: Lipidomics_Spinal-cord
Samples	Groups	1G-AEG (o16:0/16:0)	1G-AEG (o16:0/18:0)	1G-AEG (o16:0/18:1)	1G-AEG (o16:0/20:0)	1G-AEG (o16:0/20:1)	1G-AEG (o16:0/22:0)	GalC (d18:0/22:0)	GalC (d18:0/22:0-OH)	GalC (d18:0/22:1-OH)	GalC (d18:0/23:0)	GalC (d18:0/23:0-OH)	GalC (d18:0/24:0)	GalC (d18:0/24:0-OH)	GalC (d18:0/25:0)	GalC (d18:0/26:0-OH)	GalC (d18:0-OH/23:0-OH)	GalC (d18:1/18:0)	GalC (d18:1/20:0)	GalC (d18:1/20:0-OH)	GalC (d18:1/22:0)	GalC (d18:1/22:0-OH)	GalC (d18:1/22:1)	GalC (d18:1/22:1-OH)	GalC (d18:1/23:0)	GalC (d18:1/23:0-OH)	GalC (d18:1/24:0)	GalC (d18:1/24:0-OH)	GalC (d18:1/24:1)	GalC (d18:1/24:1-OH)	GalC (d18:1/25:0)	GalC (d18:1/25:0-OH)	GalC (d18:1/26:0)	GalC (d18:1/26:0-OH)	GalC (d18:1/26:1)	GalC (d18:1/26:1-OH)	GalC (d18:2/23:0-OH)	GalC (d18:2/25:0)	GalC (d18:2/25:0-OH)	1G-aC (d18:0/24:0-OH+16:0)	1G-aC (d18:0/25:0+16:0)	1G-aC (d18:0/24:0-OH+18:0)	1G-aC (d18:1/22:0-OH+16:0)	1G-aC (d18:1/24:0+16:0)	1G-aC (d18:1/24:0-OH+16:0)	1G-aC (d18:1/24:1+16:0)	1G-aC (d18:1/24:1-OH+16:0)	1G-aC (d18:1/23:0-OH+18:0)	1G-aC (d18:1/24:0+18:0)
720	SOD1-G93A 120d	10.4551	11.8739	50.2852	9.05142	5.54546	13.8509	8.48365	57.743	42.9057	0.340898	5.94908	25.3679	86.1411	2.68257	1.30207	3.81493	13.9275	27.315	3.30254	23.768	36.1107	4.5683	1.23991	5.40259	54.1515	97.7403	255.096	108.684	93.3614	3.96913	6.03125	6.92332	16.2658	1.87376	4.28677	1.40798	2.48543	2.57193	2.2091	0.277743	6.49504	1.58814	1.60409	8.27825	2.51035	3.69741	1.24584	1.52531
722	SOD1-G93A 120d	32.2146	33.3675	152.152	27.9163	14.9156	29.4022	7.16909	88.8701	73.2658	0.740098	10.1918	31.2802	145.422	4.22767	2.1492	3.98142	16.5987	35.5494	7.45216	30.8315	55.7768	5.80443	1.54708	9.85859	91.6338	123.737	370.545	141.4	140.383	5.30967	10.8689	8.62842	23.767	2.25597	6.62686	2.89674	3.62742	3.37506	1.82665	0.214701	5.5343	1.92882	1.13634	8.8362	2.05639	4.09512	1.06664	0.913375
723	SOD1-G93A 120d	103.102	147.986	781.258	111.612	103.963	90.3839	12.8792	118.862	89.6754	2.06511	14.4181	43.3934	169.98	5.42167	1.28054	7.19044	16.7989	39.2183	7.89169	42.2551	85.5059	9.15	1.00968	11.7905	96.9482	157.766	480.461	256.46	224.296	5.93234	11.2847	7.67678	20.4026	5.19923	10.4892	3.54943	4.4853	4.88881	0.825732	0.295544	2.11509	0.546454	0.336252	3.44841	0.877282	1.70502	0.465023	0.445261
724	SOD1-G93A 120d	28.3634	36.4329	129.151	24.2437	14.8172	35.5025	4.03864	57.2748	51.5642	0.323834	5.40049	11.1529	77.641	1.31162	1.25705	4.22449	8.36365	20.5539	3.6968	21.476	39.0608	3.375	0.362906	5.12234	55.742	82.7353	241.324	86.5915	81.7872	2.27658	5.52031	5.20224	17.2587	0.983618	3.66121	1.33383	1.47638	1.68053	1.69512	0.189574	4.98697	1.71927	1.20575	7.76697	1.45148	2.77282	1.20525	0.935208
759	SOD1-G93A 120d	4.22551	9.67598	35.2021	9.13015	9.28586	2.85116	2.84708	58.5921	30.7629	0.507529	3.61901	9.45777	54.3082	0.937344	0.465578	5.7707	5.14364	16.123	3.69827	13.4108	40.966	3.30502	0.147911	5.47978	60.3275	45.831	203.423	77.4514	99.2464	1.52178	3.86027	2.02899	7.13875	0.977339	5.51725	1.72957	1.66948	1.13437	0.263964	0.0469863	0.565999	0.2223	0.127533	1.00034	0.191114	0.30157	0.234515	0.142136
762	SOD1-G93A 120d	52.3433	76.454	317.831	49.4773	40.2478	38.8037	9.93206	75.94	49.2192	1.48683	9.02854	35.2128	100.793	7.71372	0.77077	4.77293	14.9029	28.5127	5.09435	29.3407	53.2297	6.5715	1.00102	8.53263	70.199	113.322	314.911	183.067	151.199	5.21108	6.68157	5.88666	11.4821	4.05108	7.37258	2.70171	3.58994	3.26078	0.727517	0.225856	1.92401	0.50706	0.390055	2.95914	1.04972	1.73005	0.458048	0.427528
765	SOD1-G93A 120d	23.7114	28.0651	97.6337	15.7678	8.87023	34.7724	16.9863	110.115	84.2504	1.00356	13.4175	51.4649	205.917	6.5338	3.90283	5.94158	12.8831	35.2924	7.91734	35.9458	66.6835	4.98144	0.801689	7.27264	76.2105	116.448	369.946	128.766	127.374	8.49545	10.8829	11.8168	29.23	2.21495	6.7466	1.9193	2.8875	3.29377	4.13036	0.587756	7.13176	1.83057	1.12012	8.98337	1.27578	2.43849	1.2648	1.18723
780	SOD1-G93A 120d	48.042	78.0211	189.921	73.3846	38.0326	54.2181	5.01574	113.831	60.3603	0.265077	5.91367	12.5926	93.82	1.07552	2.08627	26.1816	13.7438	39.7142	6.47901	27.124	80.8762	6.44666	0.518746	9.13014	98.8569	82.3952	398.778	116.156	182.39	2.57062	5.95867	5.40394	27.3645	1.43855	10.278	2.57431	3.06923	2.29264	2.54888	0.215482	6.15659	2.43581	1.59504	9.08822	1.82138	3.00605	3.02307	1.44393
784	SOD1-G93A 120d	42.1764	61.3615	287.235	54.4807	27.497	55.3901	10.4286	100.8	83.8934	0.601779	9.9641	37.0248	168.873	3.89955	2.74965	5.79438	18.3918	37.1684	7.04897	34.7017	65.3693	6.07195	1.18619	9.56927	98.0993	126.512	448.324	173.945	157.753	5.01313	11.2089	9.68376	29.2706	2.30711	6.72525	2.79911	3.61679	3.30489	2.09691	0.211252	7.02091	1.93917	1.15894	9.8732	2.18104	4.15228	1.31634	1.05681
787	SOD1-G93A 120d	36.157	39.6068	119.425	27.2967	8.98609	44.1383	9.65969	120.914	122.158	0.377076	10.1863	22.9557	170.437	1.80868	1.91648	8.89588	15.4687	45.5048	9.39581	39.7261	92.9997	5.18779	0.816662	8.25643	103.849	155.723	544.463	138.22	179.889	3.07857	9.24786	7.38187	32.6225	1.35026	7.75638	1.80505	2.47558	3.87577	4.15436	0.487269	11.6432	2.61489	1.90263	15.9448	1.50184	3.30224	1.86992	1.70424
734	WT 120d	5.22215	8.62095	20.9744	7.51735	3.25356	3.53846	1.23424	33.1817	15.5463	0.043217	1.47093	3.2213	22.6608	0.33836	0.472726	3.74268	2.67592	8.18198	1.06756	8.67642	22.9867	1.76116	0.206864	2.60019	27.8711	30.8742	121.364	33.1933	52.7724	0.516053	1.87172	1.8638	8.58028	0.435075	3.16771	0.702535	0.862174	0.577511	0.730051	0.0754365	2.37908	0.88077	0.581447	3.30288	0.57994	1.09312	0.927644	0.585081
748	WT 120d	211.972	254.989	1062.12	239.899	92.9871	262.163	27.5111	260.153	207.425	1.60633	25.774	96.409	427.544	6.41468	6.56242	15.0042	54.4202	106.381	18.9805	83.5443	154.256	15.8696	3.61697	23.4132	246.138	325.588	1026.54	402.049	377.524	15.2864	30.0855	25.1233	73.0622	6.62771	16.97	6.57399	9.60757	10.2671	8.80551	0.810814	23.9536	6.29066	4.14573	30.6601	6.8876	12.5945	4.60583	3.84134
749	WT 120d	3.27705	6.68686	29.8543	5.26375	5.16803	2.41533	3.26356	37.842	17.1643	0.328243	2.55339	9.50076	27.993	1.03102	0.193883	2.24257	4.81966	11.2952	1.79874	10.6305	24.8328	2.79615	0.334634	4.53322	42.7225	39.0022	123.631	80.3658	78.9994	1.1618	2.56158	2.14494	4.15863	1.22999	3.88451	1.3849	1.83538	1.0541	0.149328	0.0425617	0.530089	0.176644	0.124593	0.70575	0.39345	0.624419	0.230642	0.177742
763	WT 120d	34.0998	68.7716	134.63	72.768	36.3312	48.7014	2.75887	58.428	31.6563	0.300445	3.02817	11.0969	52.2807	0.773621	0.988187	11.0733	7.0168	15.7608	3.01708	16.1831	42.2429	3.28317	0.278623	5.50943	59.1889	53.3814	199.764	73.2777	101.576	2.0369	4.6901	3.96603	14.1164	0.969497	5.6105	1.34031	1.80597	1.46362	0.809434	0.0709298	2.06975	1.0176	0.740192	3.06303	0.892752	1.2571	1.30821	0.569894
764	WT 120d	33.8512	43.2867	255.964	34.7897	26.4537	27.7104	9.72331	67.636	44.2722	0.959886	7.07061	36.0832	102.082	5.50526	0.880586	4.19661	14.9702	28.7433	4.04088	27.4961	42.7027	7.51561	1.94994	7.42742	61.378	122.555	309.532	193.772	138.366	4.51982	7.36963	7.61659	12.9536	4.64514	6.44944	2.67185	3.73721	2.83451	0.885333	0.238258	2.92519	0.655275	0.536727	4.06492	1.73312	2.67928	0.651977	0.701207
767	WT 120d	24.0511	26.8101	144.726	20.0565	18.2246	19.8568	15.8229	97.7938	51.25	2.43623	13.2451	55.3431	125.567	15.1249	1.9664	5.29618	24.5806	42.9124	6.88894	37.3691	62.8352	10.9958	2.8297	9.39109	74.2653	152.446	346.088	227.643	175.397	10.2893	8.46423	10.6748	17.7907	6.14772	9.71804	4.37523	5.40417	4.67452	2.15074	0.597208	5.04877	1.21275	0.815693	6.33558	2.91501	4.30137	1.33136	1.38982
781	WT 120d	15.0327	18.7018	66.7749	11.2148	5.43889	24.9884	8.05297	76.7932	50.6966	0.272314	5.86602	23.9638	115.104	1.39621	2.41043	6.82558	14.6142	31.5885	3.2616	25.8327	45.8737	3.95166	1.48864	5.57146	64.0382	95.8058	314.661	100.412	114.302	2.65615	6.08404	8.02724	23.7607	1.30414	4.90356	1.35735	2.23186	2.34355	4.90649	0.481079	12.5958	2.86086	2.45961	15.1613	2.77712	5.09804	2.1331	2.35452
782	WT 120d	11.2257	16.7149	126.485	14.1252	15.3941	7.62654	4.57742	47.207	25.8487	0.626677	4.57121	18.0507	48.3255	2.62671	0.318682	2.9404	10.8654	20.0273	2.9056	18.1982	32.7976	5.74698	0.879822	6.64075	59.0227	92.196	237.853	159.063	121.959	2.40186	4.14333	4.49649	7.74655	3.40242	5.84407	2.29094	2.87033	1.98194	0.248872	0.0822929	0.984385	0.192669	0.22836	1.17848	0.901255	1.24805	0.327754	0.351478
786	WT 120d	24.4235	34.2974	93.7065	27.6629	10.5927	28.79	4.85007	69.604	67.1999	0.310683	5.1835	14.2842	95.517	1.3672	1.86239	6.36475	10.2244	29.1584	5.30191	25.6152	52.3989	3.97081	0.616278	5.98076	73.5563	98.5981	327.089	96.7111	106.618	2.57941	6.86157	6.91576	25.5429	1.01284	4.87785	1.12199	1.79628	2.28725	2.31863	0.253074	8.97769	2.31362	2.05542	11.6851	2.67051	4.91405	1.9224	1.64765
788	WT 120d	6.77847	10.1657	50.7881	8.20924	6.87659	6.7154	3.61097	53.9467	42.7928	0.895127	5.52753	17.3655	76.4404	2.24989	0.795972	2.78689	6.26525	16.8395	3.10388	18.8895	37.2313	3.79456	0.480442	5.76993	59.3527	79.5096	243.784	115.065	98.1096	3.0219	5.93267	5.13602	13.6997	1.55607	4.44088	1.6998	1.9707	1.81201	0.530802	0.132183	1.8533	0.514871	0.334965	3.17597	0.711842	1.43278	0.381302	0.311664
789	WT 120d	48.6408	64.6227	187.393	48.81	20.2252	31.4411	2.46988	87.0359	88.5346	0.189257	5.59051	4.28387	93.7271	0.768559	1.49418	10.9731	9.00073	23.6408	10.417	17.0466	77.9692	3.45742	0.907319	5.57913	103.236	46.6427	387.798	72.9313	164.932	1.00972	9.03916	2.47412	26.0538	0.560684	7.64276	2.16272	1.54773	4.48946	1.6052	0.27196	6.23391	1.77143	0.784922	8.28766	0.809693	3.28222	1.75046	0.815559
773	SOD1-G93A 70d	14.6726	28.0658	112.379	19.6894	16.7316	11.3382	6.98372	111.798	96.1089	1.45554	10.2893	36.5493	155.322	4.91599	1.52957	6.32742	9.9758	26.0808	5.94318	41.4504	82.1686	4.83448	0.394205	8.71825	90.3145	149.106	458.806	160.487	162.612	3.23474	8.42094	7.24727	21.2491	2.22185	8.19652	2.60841	2.25455	2.03746	0.341869	0.115684	0.788536	0.248413	0.185653	1.39745	0.213452	0.47922	0.213561	0.215141
792	SOD1-G93A 70d	158.311	380.607	1712.61	290.134	219.375	143.154	26.3633	273.97	181.044	3.68701	18.0535	119.899	405.458	8.83586	4.95085	14.6666	45.2776	76.5291	13.7696	94.6342	172.431	17.7521	2.48273	19.1378	221.752	357.739	989.967	541.631	455.737	8.91989	18.2774	25.3557	49.2609	10.1979	20.078	7.31563	7.20482	5.27822	1.09425	0.28452	3.02367	0.779045	0.570878	4.67003	1.31309	2.26565	0.862511	0.84631
795	SOD1-G93A 70d	69.0192	86.6083	613.636	48.9735	66.3062	39.5612	16.5073	82.6918	47.9426	2.09816	9.31214	56.9642	95.7948	13.2069	0.952753	4.0337	15.9243	30.5122	4.85621	42.8376	58.9262	11.0875	2.92459	8.85282	58.0942	192.662	334.046	274.451	180.929	6.0408	5.56316	13.3224	15.3415	8.7557	10.1674	4.09949	4.47906	2.796	0.449164	0.21197	1.38127	0.306188	0.352552	1.68971	1.10192	1.6477	0.452159	0.630474
796	SOD1-G93A 70d	49.0696	58.4423	357.754	34.7219	37.9683	38.1969	10.3852	79.9171	55.3383	1.40906	10.1492	39.8036	116.347	8.8772	1.28709	5.23339	10.9527	24.8676	4.98778	33.5321	54.9497	6.72336	1.38158	6.53052	64.8267	119.697	326.816	162.811	139.06	5.68318	8.10198	7.64043	18.1644	3.78279	7.86495	2.86716	2.93194	3.30922	0.758399	0.332296	1.69872	0.39763	0.311003	2.25893	0.547092	1.13838	0.389958	0.466882
799	SOD1-G93A 70d	7.41477	17.121	77.2454	10.9843	11.899	5.37271	5.23492	63.3732	40.9249	0.548132	4.24898	15.6942	56.2785	1.35146	0.548298	4.36651	9.17269	18.6908	3.66877	19.7161	42.8526	4.63863	0.684074	5.23995	64.4864	60.8071	234.114	110.023	118.77	1.49686	3.9609	3.88575	9.23163	1.71124	5.54634	2.03295	2.10462	1.67153	0.202106	0.0629654	0.588848	0.174922	0.140705	0.838455	0.295218	0.570696	0.217064	0.188507
800	SOD1-G93A 70d	47.6337	52.8517	122.598	28.5688	8.72657	80.7581	10.0913	110.408	113.869	0.23693	9.15929	21.5114	175.826	2.29105	3.6051	7.01711	10.3843	24.675	9.69219	28.2061	78.0385	2.901	0.737711	4.7731	75.2809	77.0922	395.611	65.6987	125.241	2.35245	7.71514	6.76096	33.5114	0.578955	6.42011	1.81987	1.17854	3.15813	3.08802	0.45053	7.5663	1.58558	1.04196	9.15454	0.500736	1.97496	0.969309	1.08546
790	WT 70d	33.2987	76.5448	312.922	42.2358	48.0573	23.2056	6.35646	77.8046	50.2445	1.16394	5.30106	27.2053	81.0996	3.41774	0.705072	3.54191	7.31401	19.7916	3.87605	27.8114	51.872	4.98554	0.504458	6.6946	75.3749	108.517	304.251	146.142	137.666	2.84493	4.908	6.20143	13.1848	2.88271	7.07697	2.52104	2.17843	1.68127	0.166057	0.0587086	0.401472	0.120026	0.119992	0.565971	0.188573	0.304556	0.146994	0.161113
791	WT 70d	24.1376	58.1108	283.835	41.0112	42.8314	19.226	2.72667	48.0209	26.6956	0.568051	3.1331	11.1669	51.0921	1.2363	0.470438	4.21448	5.04718	12.1405	2.6051	13.5556	32.5684	3.31187	0.529196	4.07032	51.5436	54.2622	222.68	93.7594	104.866	1.32816	3.99782	3.57851	9.32346	1.69602	5.35436	1.74935	1.54859	1.48931	0.138324	0.0380562	0.472014	0.109514	0.0847166	0.582805	0.152574	0.354817	0.155159	0.123737
793	WT 70d	29.2466	63.7064	134.596	45.0551	22.4234	24.3802	3.20626	76.3079	49.4891	0.159885	3.88416	9.98662	77.3625	0.986841	1.41432	8.15401	8.37904	18.6494	2.69468	25.8218	51.3118	3.52328	0.561227	5.07184	60.258	79.9803	293.804	86.7749	105.694	1.4448	3.84903	6.26643	20.4182	0.980896	5.5065	1.2365	1.51082	1.15679	0.5516	0.114512	1.58481	0.501935	0.416134	2.35829	0.354043	0.710898	0.477633	0.405554
794	WT 70d	64.4058	110.681	383.261	56.8178	50.3551	60.241	14.2765	127.73	99.133	2.77128	14.1827	59.8102	206.01	10.4367	3.0771	6.58938	11.6936	27.6308	6.60277	45.9054	84.9173	6.10113	1.07655	8.88366	87.3385	153.657	488.177	200.294	184.1	6.4729	11.5193	13.1865	34.6208	3.46448	10.0232	3.06976	3.17514	3.75183	0.763121	0.272764	2.09992	0.356085	0.333798	3.16355	0.350966	0.88899	0.408335	0.429285
797	WT 70d	52.5012	112.045	526.494	86.2202	74.3578	50.4915	7.67436	89.8775	50.6827	0.918117	6.15154	33.7895	120.895	3.22097	1.31881	5.13501	14.9142	26.1554	4.82912	28.4485	53.3746	6.75356	1.3993	7.06076	92.6884	123.833	379.062	179.583	154.456	4.24003	8.16787	10.6079	22.8499	3.83757	7.90771	2.9774	3.26445	3.01773	0.358296	0.117667	1.51617	0.323446	0.278331	1.88091	0.686756	1.50545	0.45206	0.397671
798	WT 70d	8.09817	16.1293	81.3017	13.8847	11.6783	6.89978	5.28836	56.5523	39.2579	0.534563	4.77571	17.4282	70.0072	2.11809	0.574004	3.76911	7.85517	16.3084	2.93859	20.5658	38.8747	4.32007	0.551115	5.48628	54.1324	77.7925	243.833	115.836	103.504	1.80686	3.87593	4.38921	9.8233	2.06233	5.07218	1.80878	1.7825	1.42564	0.189302	0.0655551	0.560394	0.13814	0.135306	0.785048	0.269212	0.406466	0.184983	0.188172
801	WT 70d	9.35443	14.4025	47.2877	9.94457	4.58714	8.84008	6.91285	81.3853	64.3246	0.211873	5.518	14.5658	108.358	0.929766	2.08417	6.08242	10.1866	23.9862	3.89664	26.7401	50.5973	3.35059	0.861628	4.98032	60.2798	86.865	306.616	82.5351	96.7906	2.08072	5.42199	6.68448	23.1479	0.970687	4.76156	1.04366	1.6109	1.54305	1.79586	0.250968	4.46515	0.976253	0.655431	5.80987	0.48133	1.27163	0.659681	0.618653
[truncated: 358 more columns]
